# Supplementary material for: Brewers’ Spent Grain from Different Types of Malt: A Comprehensive Evaluation of Appearance, Structure, Chemical Composition, Antimicrobial Activity, and Volatile Emissions
Source: Molecules. 2025 Jun 30;30(13):2809. doi: 10.3390/molecules30132809 (PMC12251032; doi:10.3390/molecules30132809)
Supplement: Supplementary file 1 [file molecules-30-02809-s001.zip]

Archive with 1 entries (1 files):
- molecules-3702803-supplementary.pdf
